# Supplementary material for: Phylogeographic Insights into Pipistrellus Species from Türkiye: Diversity, Divergence, and Regional Lineage Structure
Source: Biology (Basel). 2025 Nov 4;14(11):1549. doi: 10.3390/biology14111549 (PMC12650336; doi:10.3390/biology14111549)
Supplement: Supplementary file 1 [file biology-14-01549-s001.zip]

Archive with 1 entries (1 files):
- biology-3935220-supplementary.pdf
